# Supplementary material for: Composition and Legal Aspects of Reptiles and Amphibians Displayed at an Exotic Pet Fair in Warsaw (Poland)
Source: Animals (Basel). 2026 Apr 9;16(8):1138. doi: 10.3390/ani16081138 (PMC13113500; doi:10.3390/ani16081138)
Supplement: Supplementary file 1 [file animals-16-01138-s001.zip]

Archive with 1 entries (1 files):
- animals-4164577-supplementary.pdf
